# Supplementary material for: Characterization of Hypolipidemic Phenol Analogues from Fermented Tea by Eurotium cristatum
Source: Foods. 2022 Dec 22;12(1):49. doi: 10.3390/foods12010049 (PMC9818934; doi:10.3390/foods12010049)
Supplement: Supplementary file 1 [file foods-12-00049-s001.zip]

Archive with 1 entries (1 files):
- foods-2070095-supplementary.pdf
